# Supplementary material for: In Vivo Efficacy and Toxicity of an Antimicrobial Peptide in a Model of Endotoxin-Induced Pulmonary Inflammation
Source: Int J Mol Sci. 2023 Apr 27;24(9):7967. doi: 10.3390/ijms24097967 (PMC10178222; doi:10.3390/ijms24097967)
Supplement: Supplementary file 1 [file ijms-24-07967-s001.zip]

Archive with 1 entries (1 files):
- ijms-2331670-supplementary.pdf
